# Supplementary material for: Soluble CD27 differentially predicts resistance to anti-PD1 alone but not with anti-CTLA-4 in melanoma
Source: EMBO Mol Med. 2025 Mar 27;17(5):909–22. doi: 10.1038/s44321-025-00203-9 (PMC12081602; doi:10.1038/s44321-025-00203-9)
Supplement: Supplementary file 7 — Source data Fig. 1 [file 44321_2025_203_MOESM7_ESM.zip]

Archive with 10 entries (7 files):
- Figure 1/Fig1A/
- Figure 1/Fig1A/Fig 1A/
- Figure 1/Fig1A/Fig 1A/CD27.jpg
- Figure 1/Fig1A/Fig 1A/CD70.jpg
- Figure 1/Fig1A/Fig 1A/CD8.jpg
- Figure 1/Fig1A/Fig 1A/component.jpg
- Figure 1/Fig1A/Fig 1A/DAPI.jpg
- Figure 1/Fig1A/Fig 1A/melan-A.jpg
- Figure 1/Fig1B/
- Figure 1/Fig1B/Source Fig 1B sCD27 melanoma patients vs HD.xlsx
