# Supplementary material for: Soluble CD27 differentially predicts resistance to anti-PD1 alone but not with anti-CTLA-4 in melanoma
Source: EMBO Mol Med. 2025 Mar 27;17(5):909–22. doi: 10.1038/s44321-025-00203-9 (PMC12081602; doi:10.1038/s44321-025-00203-9)
Supplement: Supplementary file 7 — Source data Fig. 1 [file 44321_2025_203_MOESM7_ESM.zip › Figure 1/Fig1B/Source Fig 1B sCD27 melanoma patients vs HD.xlsx]

## Sheet: Feuil1
sCD27 U/mL
Predimel	Melbase	HD
84.372	66.083	35.618
67.352	87.685	41.476
72.322	908.114	16.604
75.69	60.474	31.663
76.407	100.395	32.058
127.799	59.99	29.431
112.02	90.441	48.701
82.25	95.542	37.27
34.736	39.529	25.866
53.86	55.682	25.004
62.69	35.917	35.238
78.45	37.987	45.49
117.142	135.293	30.827
107.182	46.664	49.744
113.036	32.707	34.623
79.251	44.496	30.27
56.089	55.225	23.832
54.942	59.577	34.407
79.981	66.816	63.914
167.73	197.522	47.958
87.063	75.363
159.374	149.786
88.474	70.991
61.919	74.194
56.789	56.69
181.505	89.647
87.873	162.816
65.378	50.644
83.984	85.68
61.588	102.515
107.421	78.923
47.724	113.348
58.579	61.748
60.009	123.862
56.34	46.231
113.409	51.819
85.635	101.259
60.516	48.28
40.757	70.432
70.538	72.722
49.483	29.817
57.175	47.29
48.882	81.057
29.039	110.294
84.592	105.941
50.725	140.406
65.37	51.056
71.017	40.169
47.114	103.731
31.8	87.582
68.399	60.318
36.529	49.853
107.267	56.964
88.914	39.168
217.565	63.101
89.978	71.851
130.92	79.466
59.256	104.236
45.128	109.503
63.298	124.893
484.415	188.049
48.027	45.268
89.264	87.087
34.756	172.997
70.26	59.181
35.168	35.075
36.813	146.517
153.089	66.678
59.337	86.921
42.816	66.941
91.258	68.577
68.701	74.139
51.357	134.775
137.253	63.343
38.604	110.763
33.303	46.555
58.737	33.116
243.403	92.931
50.126	52.962
120.009	54.02
52.396	176.768
58.366	159.528
68.726	88.674
44.342	191.111
55.956	95.105
90.101	63.096
70.273	133.763
135.086	43.025
76.833	104.573
57.755	209.69
75.196	119.17
92.317	81.35
32.047	157.702
89.865	91.763
56.72	148.936
72.163	417.066
44.102	56.749
125.6	47.99
252.509	79.478
126.377	129.697
79.366	133.591
93.516	139.263
93.836	151.415
70.944	197.628
56.65	91.434
179.91	66.583
175.933	166.988
90.97	205.043
86.002	255.989
182.82	160.427
81.409	167.864
93.631	130.497
68.497	66.418
60.292	87.072
173.801	129.937
137.117	162.377
313.051	155.875
108.082	139.493
94.24	121.033
63.1611	170.03
119.859	78.075
119.645	84.724
68.687	147.751
243.556	159.623
64.348	121.478
253.934	90.242
105.615	131.895
105.418	82.177
173.26	92.674
53.523	109.252
92.27	105.763
69.486	103.689
151.092	92.32
191.829	101.785
69.678	147.736
113.622	85.537
146.842	75
74.802	108.699
	81.967
	163.752
	245.699
	163.459
	91.685
	50.788
	40.121
	111.028
	121.033
	183.671
	84.472
	129.372
	223.463
	70.237
	40.107
	165.003
	139.644
	283.711
	112.334
	541.483
	106.236
	116.035
	110.361
	126.374
	69.089
	159.93
	95.456
	153.182
	89.683
	166.818
	138.321
	123.928
	213.265
	163.065
	174.482
	90.741
	80.807
	132.24
	94.928
	108.972
	174.91
	111.847
	866.695
	143.161
	143.664
	157.056
	82.815
	122.771
	306.065
	126.014
	144.395
	239.48
	187.001
	273.758
	104.62
	81.037
	185.209
	258.827
	196.989
	122.622
	165.375
	254.345
	126.532
	168.17
	283.496
	125.024
	118.531
	143.674
	107.605
	195.526
	174.499
	141.977
	190.221
