# Supplementary material for: Soluble CD27 differentially predicts resistance to anti-PD1 alone but not with anti-CTLA-4 in melanoma
Source: EMBO Mol Med. 2025 Mar 27;17(5):909–22. doi: 10.1038/s44321-025-00203-9 (PMC12081602; doi:10.1038/s44321-025-00203-9)
Supplement: Supplementary file 8 — Source data Fig. 2 [file 44321_2025_203_MOESM8_ESM.zip]

Archive with 15 entries (12 files):
- Figure 2/Fig2A/
- Figure 2/Fig2A/Representative image.jpg
- Figure 2/Fig2A/Spatial plot.png
- Figure 2/Fig2B/
- Figure 2/Fig2B/._01-060 CD70.jpg
- Figure 2/Fig2B/._01-060 CD8+CD27+.jpg
- Figure 2/Fig2B/._01-060 component.jpg
- Figure 2/Fig2B/._Spatial plot.png
- Figure 2/Fig2B/01-060 CD70.jpg
- Figure 2/Fig2B/01-060 CD8+CD27+.jpg
- Figure 2/Fig2B/01-060 component.jpg
- Figure 2/Fig2B/Spatial plot.png
- Figure 2/Fig2C 2D 2E 2F 2G/
- Figure 2/Fig2C 2D 2E 2F 2G/Phenotype mIF melanoma.xlsx
- Figure 2/Fig2C 2D 2E 2F 2G/Spatial Analysismelanome 21.05.24.xlsx
