# Supplementary material for: Soluble CD27 differentially predicts resistance to anti-PD1 alone but not with anti-CTLA-4 in melanoma
Source: EMBO Mol Med. 2025 Mar 27;17(5):909–22. doi: 10.1038/s44321-025-00203-9 (PMC12081602; doi:10.1038/s44321-025-00203-9)
Supplement: Supplementary file 8 — Source data Fig. 2 [file 44321_2025_203_MOESM8_ESM.zip › Figure 2/Fig2C 2D 2E 2F 2G/Phenotype mIF melanoma.xlsx]

## Sheet: Feuil1
Nom_lame	Classified Area (mm²)	Tumor Area (mm²)	Stroma Area (mm²)	CD8+CD27+ Cells_density	tumor+CD70+ Cells_density	Foxp3+CD27+ Cells_density	CD8+Foxp3+ Cells_density	CD27+ Cells_density	CD70+ Cells_density	Melan-A Cells_density	Foxp3+CD8- Cells_density	FoxP3+CD27+CD8- Cells_density	CD8+CD27+FoxP3- Cells_density	CD70+Melan-A neg Cells_density	CD8+CD70+ Cells_density	Foxp3+CD70+ Cells_density	Foxp3 Cells_density	CD8 Cells_density	%CD70+tumor/Melan-A+	%CD70+tumor/CD70+	%70+non tumor/CD70+
Predimel 01-042	0.64089	0.593434	0.040724	174.063	3.59547	49.2171	9.06159	335.951	27.5058	3125.38	65.003	41.5615	166.408	23.9104	4.53191	1.25033	74.0645	520.212	0.115041	13.0717	86.9283
Predimel 01-048	0.638538	0.529986	0.0877669	112.927	2.05743	53.0632	3.75843	319.475	13.3068	2065.82	97.8189	50.5187	110.383	11.2493	1.0871	1.20971	101.577	297.249	0.0995937	15.4615	84.5385
Predimel 01-054	0.631392	0.431502	0.183963	7.19981	0.243334	4.56664	0.879385	24.4136	30.1107	636.72	13.472	4.0612	6.69437	29.8674	2.04166	0.242394	14.3514	145.803	0.0382167	0.80813	99.1919
Predimel 01-060	0.639523	0.380969	0.191988	2.24745	0.879387	8.99946	0.293945	91.1391	37.3904	694.161	45.0226	8.99946	2.24745	36.511	0.882441	1.66382	45.3165	27.363	0.126683	2.35191	97.6481
Predimel 01-061	0.638401	0.318156	0.25583	338.412	2.02051	14.5378	3.12464	1536.62	8.52704	1531.58	28.4057	12.5287	336.403	6.50653	0.894563	0	31.5303	696.353	0.131924	23.6954	76.3046
Predimel 01-076	0.640963	0.424955	0.206033	182.06	62.8978	47.5292	7.40245	342.81	211.74	1946.97	118.339	42.5119	177.043	148.842	32.9806	1.56226	125.742	659.799	3.23055	29.7052	70.2948
Predimel 01-086	0.624977	0.515115	0.098529	0.223364	17.9607	3.13492	0.22514	5.29635	87.8043	1127.54	8.35339	3.13492	0.223364	69.8435	1.04623	1.83676	8.57853	26.6141	1.59291	20.4554	79.5446
Predimel 01-087	0.639237	0.138013	0.468864	16.2892	1.25949	45.6439	1.25007	124.569	10.326	1149.99	115.843	45.1753	15.8206	9.06648	1.25019	0.312487	117.094	85.7022	0.109522	12.1973	87.8027
Predimel 01-095	0.641032	0.506235	0.133188	168.99	0.275756	7.35201	0.183745	744.862	9.74493	370.466	13.3267	7.16826	168.807	9.46917	0.275756	0	13.5104	284.969	0.074435	2.82974	97.1703
																				13.3974	86.6026
