# Supplementary material for: Soluble CD27 differentially predicts resistance to anti-PD1 alone but not with anti-CTLA-4 in melanoma
Source: EMBO Mol Med. 2025 Mar 27;17(5):909–22. doi: 10.1038/s44321-025-00203-9 (PMC12081602; doi:10.1038/s44321-025-00203-9)
Supplement: Supplementary file 8 — Source data Fig. 2 [file 44321_2025_203_MOESM8_ESM.zip › Figure 2/Fig2C 2D 2E 2F 2G/Spatial Analysismelanome 21.05.24.xlsx]

## Sheet: Feuil1
Image Tag	Classified Area (mm²)	Tumor Area (mm²)	Stroma Area (mm²)	CD8+ CD27+ Count	CD70+non tumor Count	CD8+ CD27+ within 30μm of CD70+non tumor	tumor+CD70+ Count	CD8+ CD27+ within 30μm of tumor+CD70+	CD27+ Count	CD70+non tumor Count	CD27+ within 30μm of CD70+non tumor	tumor+CD70+ Count	CD27+ within 30μm of tumor+CD70+	CD27+ with CD70+total	density interacted CD27 with CD70+non tumor mm2	density interacted CD8 CD27 with CD70+non tumor mm2	%CD27 with CD70/CD27	%non interacted CD27 with CD70/CD27
01-042	0.64089	0.593434	0.040724	102.091	14.4545	15.5455	2.44444	0.444444	215	15.3	41.1	2.44444	2.66667	43.7667	64.1296	24.256	20.3566	79.6434
01-048	0.638538	0.529986	0.0877669	70.2308	7.15385	3.46154	1.30769	0.307692	203.308	7.15385	12.8462	1.30769	0.615385	13.4615	20.1181	5.42103	6.62126	93.3787
01-054	0.631392	0.431502	0.183963	4.15385	18.5385	1.23077	0.153846	0	15.1538	18.5385	4.84615	0.153846	0	4.84615	7.67535	1.94929	31.9797	68.0203
01-060	0.639523	0.380969	0.191988	1.4375	23.3125	1.125	0.5625	0	58.3125	23.3125	37.3125	0.5625	0.6875	38	58.3443	1.75912	65.1661	34.8339
01-061	0.638401	0.318156	0.25583	214.143	4.14286	2.85714	1.28571	1	979.286	4.14286	20.7143	1.28571	3.28571	24	32.4471	4.47546	2.45077	97.5492
01-076	0.640963	0.424955	0.206033	113.316	95.2632	40.5263	40.2632	8	219.421	95.2632	66.5789	40.2632	13.3684	79.9474	103.873	63.2272	36.4356	63.5644
01-086	0.624977	0.515115	0.098529	0.142857	43.7619	0.0952381	12	0	3.38095	43.7619	0.904762	11.4286	0.047619	0.952381	1.44767	0.152387	28.169	71.831
01-087	0.639237	0.138013	0.468864	10.3333	5.55556	1	0.8	0	80.4444	6.33333	7.22222	0.8	0.4	7.62222	11.2982	1.56437	9.47514	90.5249
01-095	0.641032	0.506235	0.133188	108.059	6.05882	2.05882	0.176471	0	476.824	6.05882	8.17647	0.176471	0	8.17647	12.7552	3.21173	1.71478	98.2852
