# Supplementary material for: Soluble CD27 differentially predicts resistance to anti-PD1 alone but not with anti-CTLA-4 in melanoma
Source: EMBO Mol Med. 2025 Mar 27;17(5):909–22. doi: 10.1038/s44321-025-00203-9 (PMC12081602; doi:10.1038/s44321-025-00203-9)
Supplement: Supplementary file 9 — Source data Fig. 3 [file 44321_2025_203_MOESM9_ESM.zip]

Archive with 6 entries (4 files):
- Fig 3/Fig 3A/
- Fig 3/Fig 3A/data_ForestOS_PREDIMEL_lb.csv
- Fig 3/Fig 3A/data_ForestPFS_PREDIMEL_lb(1).csv
- Fig 3/Fig 3B/
- Fig 3/Fig 3B/data_ForestOS_MELBASE_lb.csv
- Fig 3/Fig 3B/data_ForestPFS_MELBASE_lb.csv
