# Supplementary material for: Soluble CD27 differentially predicts resistance to anti-PD1 alone but not with anti-CTLA-4 in melanoma
Source: EMBO Mol Med. 2025 Mar 27;17(5):909–22. doi: 10.1038/s44321-025-00203-9 (PMC12081602; doi:10.1038/s44321-025-00203-9)
Supplement: Supplementary file 9 — Source data Fig. 3 [file 44321_2025_203_MOESM9_ESM.zip › Fig 3/Fig 3A/data_ForestOS_PREDIMEL_lb.csv]

Variable	Values	N	Nevent	HR	95CI	pvalue
AGE>=75	No	52	4	1.00
	Yes	30	4	1.92	( 0.48 ; 7.67 )	0.36
Sex	Male	53	3	1.00
	Female	29	5	2.83	( 0.67 ; 11.85 )	0.16
Stade AJCC M1c	No	59	3	1.00
	Yes	23	5	4.86	( 1.16 ; 20.35 )	0.031
Braf mutation	No	73	6	1.00
	Yes	9	2	2.73	( 0.55 ; 13.54 )	0.22
ECOG	>= 2	25	5	1.00
	0 ou 1	51	2	0.17	( 0.03 ; 0.87 )	0.034
LDH/100		78	8	1.08	( 0.97 ; 1.21 )	0.15
NLR		75	7	1.3	( 0.98 ; 1.73 )	0.072
PDL1 !=0	No	33	5	1.00
	Yes	32	2	0.29	( 0.06 ; 1.54 )	0.15
Brain metastasis	No	77	7	1.00
	Yes	5	1	2.29	( 0.28 ; 18.65 )	0.44
Liver metastasis	No	79	7	1.00
	Yes	3	1	5.04	( 0.61 ; 41.65 )	0.13
> 3 metastatic sites	No	77	6	1.00
	Yes	5	2	7.19	( 1.42 ; 36.37 )	0.017
sCD27 (HR per 10 pts increment)		74	7	1.08	( 1.03 ; 1.14 )	0.003
sCD27 > 100U/mL	No	55	3	1.00
	Yes	19	4	4.83	( 1.07 ; 21.82 )	0.041
TMB	NA	45	4	0.97	(0.87 - 1.08)	0.53
TMB>10mut/Mb	No	31	3	1.00
	Yes	14	1	0.8	(0.08 - 7.68)	0.85
Total CD8 cells/mm�	NA	47	7	1	(1 - 1)	0.15
CRP	NA	74	7	1.01	(1 - 1.01)	0.18
CRP>5mg/mL	No	45	1	1.00
	Yes	29	6	12.21	(1.46 - 102.25)	0.021
IL-6>10pg/mL	No	66	3	1.00
	Yes	8	4	19.39	(4.23 - 88.87)	0.0001
Breslow at diagnosis		82	8	0.97	0.80-1.18	0.79
Ulceration	No	34	3	1
	Yes	40	4	1.37	0.31-6.14	0.68
	Unknown	8	1	1.94	0.20-18.9	0.57
Lymph nodes	N0	60	4	1
	N+	22	4	2.76	0.69-11.1	0.15
Localization	Mucosae/Palms/Soles/Nails	7	1	1
	Other skin	75	7	0.67	0.08-5.46	0.71
Histology	Other	77	8
	Mucosal-acral lentiginous	5	0	n/a	n/a	0.50
