# Supplementary material for: Soluble CD27 differentially predicts resistance to anti-PD1 alone but not with anti-CTLA-4 in melanoma
Source: EMBO Mol Med. 2025 Mar 27;17(5):909–22. doi: 10.1038/s44321-025-00203-9 (PMC12081602; doi:10.1038/s44321-025-00203-9)
Supplement: Supplementary file 9 — Source data Fig. 3 [file 44321_2025_203_MOESM9_ESM.zip › Fig 3/Fig 3A/data_ForestPFS_PREDIMEL_lb(1).csv]

Variable	Values	N	Nevent	HR	95CI	pvalue
AGE>=75	No	52	28	1.00
	Yes	30	18	1.47	( 0.81 ; 2.66 )	0.21
Sex	Male	53	28	1.00
	Female	29	18	1.13	( 0.63 ; 2.05 )	0.68
Stade AJCC M1c	No	59	28	1.00
	Yes	23	18	2.2	( 1.22 ; 3.99 )	0.009
Braf mutation	No	73	42	1.00
	Yes	9	4	0.69	( 0.25 ; 1.93 )	0.48
ECOG	>= 2	25	14	1.00
	0 or 1	51	29	0.85	( 0.45 ; 1.62 )	0.63
LDH/100		78	42	1.01	( 0.94 ; 1.08 )	0.83
NLR		75	41	1.09	( 0.93 ; 1.27 )	0.30
PDL1 !=0	No	33	20	1.00
	Yes	32	17	0.61	( 0.32 ; 1.17 )	0.14
Brain metastasis	No	77	41	1.00
	Yes	5	5	2.89	( 1.13 ; 7.41 )	0.027
Liver metastasis	No	79	44	1.00
	Yes	3	2	1.63	( 0.39 ; 6.76 )	0.50
> 3 metastatic sites	No	77	41	1.00
	yes	5	5	3.52	( 1.37 ; 9.03 )	0.009
sCD27 (HR per 10 pts increment)		74	44	1.06	( 1.02 ; 1.11 )	0.002
sCD27 > 100U/mL	No	55	29	1.00
	Yes	19	15	2.2	( 1.17 ; 4.15 )	0.015
TMB		45	26	0.97	(0.94 - 1.01)	0.13
TMB>10mut/Mb	No	31	21	1.00
	Yes	14	5	0.42	(0.16 - 1.13)	0.086
Total CD8 cells/mm�		47	30	1	(1 - 1)	0.090
CRP		74	44	1	(1 - 1.01)	0.17
CRP>5mg/mL	No	45	22	1.00
	Yes	29	22	2.2	(1.21 - 3.99)	0.010
IL-6>10pg/mL	No	66	37	1.00
	Yes	8	7	3.99	(1.73 - 9.18)	0.001
Breslow at diagnosis		82	46	0.98	0.91-1.06	0.57
Ulceration	No	34	19	1
	Yes	40	22	1.14	0.61-2.11	0.68
	Unknown	8	5	1.46	0.54-3.94	0.46
Lymph nodes	N0	60	33	1
	N+	22	13	1.12	0.59-2.13	0.73
Localization	Mucosae/Palms/Soles/Nails	7	5	1
	Other skin	75	41	0.72	0.28-1.82	0.48
Histology	Other	77	44	1
	Mucosal-acral lentiginous	5	2	0.71	0.17-2.93	0.64
