# Supplementary material for: Soluble CD27 differentially predicts resistance to anti-PD1 alone but not with anti-CTLA-4 in melanoma
Source: EMBO Mol Med. 2025 Mar 27;17(5):909–22. doi: 10.1038/s44321-025-00203-9 (PMC12081602; doi:10.1038/s44321-025-00203-9)
Supplement: Supplementary file 9 — Source data Fig. 3 [file 44321_2025_203_MOESM9_ESM.zip › Fig 3/Fig 3B/data_ForestOS_MELBASE_lb.csv]

Variable	Values	N	Nevent	HR	95CI	pvalue
AGE>=75	No	59	28	1.00
	Yes	43	33	2.11	( 1.27 ; 3.5 )	0.004
Sexe	Male	63	38	1.00
	Female	39	23	0.86	( 0.51 ; 1.45 )	0.57
AJCC M1c	No	63	30	1.00
	Yes	39	31	2.84	( 1.71 ; 4.73 )	<0.0001
Braf mutation	No	84	52	1.00
	Yes	18	9	0.56	( 0.27 ; 1.14 )	0.11
ECOG	>=2	21	16	1.00
	0 or 1	81	45	0.38	( 0.21 ; 0.67 )	0.001
LDH/100		94	55	1.24	( 1.15 ; 1.34 )	<0.0001
NLR		98	59	1.08	( 1.04 ; 1.11 )	<0.0001
Brain metastasis	No	86	47	1.00
	Yes	14	13	4.34	( 2.28 ; 8.28 )	<0.0001
Liver metastasis	No	84	47	1.00
	Yes	16	13	2.23	( 1.19 ; 4.18 )	0.012
> 3 metastatic sites	No	89	49	1.00
	Yes	11	11	5.04	( 2.58 ; 9.86 )	<0.0001
sCD27 (HR per 10 pts increment)		102	61	1.03	( 1.02 ; 1.05 )	<0.0001
sCD27>100 U/mL	No	43	16	1.00
	Yes	59	45	3.61	( 2 ; 6.51 )	<0.0001
CRP		97	60	1.01	(1.01 - 1.02)	<0.0001
CRP>5mg/mL	No	59	29	1.00
	Yes	38	31	2.8	(1.67 - 4.72)	0.0001
IL6>10pg/mL	No	87	51	1.00
	Yes	10	9	2.92	(1.42 - 5.98)	0.004
