# Supplementary material for: Soluble CD27 differentially predicts resistance to anti-PD1 alone but not with anti-CTLA-4 in melanoma
Source: EMBO Mol Med. 2025 Mar 27;17(5):909–22. doi: 10.1038/s44321-025-00203-9 (PMC12081602; doi:10.1038/s44321-025-00203-9)
Supplement: Supplementary file 9 — Source data Fig. 3 [file 44321_2025_203_MOESM9_ESM.zip › Fig 3/Fig 3B/data_ForestPFS_MELBASE_lb.csv]

Variable	Values	N	Nevent	HR	95CI	pvalue
Age>=75	No	59	42	1.00
	Yes	43	38	1.59	( 1.02 ; 2.47 )	0.040
Sex	Male	63	47	1.00
	Female	39	33	1.18	( 0.75 ; 1.84 )	0.47
Stade AJCC M1c	No	63	47	1.00
	Yes	39	33	1.68	( 1.07 ; 2.63 )	0.023
Braf mutation	No	84	66	1.00
	Yes	18	14	0.8	( 0.45 ; 1.42 )	0.44
ECOG	>=2	21	20	1.00
	0 or 1	81	60	0.41	( 0.24 ; 0.69 )	0.0008
LDH/100		94	73	1.14	( 1.08 ; 1.2 )	<0.0001
NLR		98	77	1.06	( 1.03 ; 1.1 )	0.0002
Brain metastasis	No	86	66	1.00
	Yes	14	13	2.31	( 1.27 ; 4.21 )	0.006
Liver metastasis	No	84	64	1.00
	Yes	16	15	2.79	( 1.57 ; 4.95 )	0.0004
> 3 metastatic sites	No	89	68	1.00
	Yes	11	11	2.52	( 1.33 ; 4.81 )	0.005
sCD27/10		102	80	1.02	( 1.01 ; 1.03 )	0.005
sCD27 > 100 U/mL	No	43	31	1.00
	Yes	59	49	1.61	( 1.02 ; 2.54 )	0.039
CRP		97	78	1.01	(1 - 1.02)	0.0008
CRP>5 mg/mL	No	59	43	1.00
	Yes	38	35	1.96	(1.24 - 3.09)	0.004
IL-6>10 pg/mL	No	87	68	1.00
	Yes	10	10	1.63	(0.84 - 3.18)	0.15
