# Supplementary material for: Soluble CD27 differentially predicts resistance to anti-PD1 alone but not with anti-CTLA-4 in melanoma
Source: EMBO Mol Med. 2025 Mar 27;17(5):909–22. doi: 10.1038/s44321-025-00203-9 (PMC12081602; doi:10.1038/s44321-025-00203-9)
Supplement: Supplementary file 10 — Source data Fig. 4 [file 44321_2025_203_MOESM10_ESM.zip]

Archive with 2 entries (2 files):
- Fig 4/Source Fig 4 CD data_KM_MELBASE_lb.csv
- Fig 4/Source Fig 4AB data_KM_PREDIMEL_lb.csv
