# Supplementary material for: Soluble CD27 differentially predicts resistance to anti-PD1 alone but not with anti-CTLA-4 in melanoma
Source: EMBO Mol Med. 2025 Mar 27;17(5):909–22. doi: 10.1038/s44321-025-00203-9 (PMC12081602; doi:10.1038/s44321-025-00203-9)
Supplement: Supplementary file 10 — Source data Fig. 4 [file 44321_2025_203_MOESM10_ESM.zip › Fig 4/Source Fig 4 CD data_KM_MELBASE_lb.csv]

os_time	death	pfs_time	pfs	antipd1	sCD27_100
108.74	0	20.16	1	Mono	0
92.22	1	11.72	1	Combo	1
23.48	1	2.63	1	Mono	1
22.13	1	8.7	1	Combo	1
104.37	0	104.37	0	Combo	1
15.17	1	7.19	1	Combo	1
85.02	1	2.79	1	Mono	0
19.54	1	15.76	1	Mono	1
13.79	1	2.99	1	Mono	1
1.02	1	1.02	1	Mono	1
9.03	1	9.03	1	Mono	1
11.99	1	2.96	1	Mono	1
16.75	1	3.02	1	Mono	0
0.56	1	0.56	1	Mono	1
76.68	0	76.68	0	Mono	0
1.18	1	1.18	1	Mono	1
2.89	1	0.26	1	Mono	0
2.43	1	2.43	1	Combo	1
3.22	1	0.89	1	Mono	1
0.33	1	0.33	1	Mono	1
8.6	1	6.01	1	Mono	1
13.43	1	6.24	1	Mono	1
1.94	1	1.15	1	Mono	1
6.63	1	2.5	1	Mono	1
74.75	0	74.75	0	Combo	0
4.37	1	4.37	1	Combo	0
3.25	1	3.25	1	Combo	1
72.32	0	72.32	0	Combo	0
66.8	1	6.57	1	Mono	1
68.54	0	68.54	0	Combo	1
1.15	1	1.15	1	Mono	1
11.23	1	2.79	1	Mono	1
32.55	0	8.05	1	Mono	1
67.36	0	67.36	0	Combo	0
66.44	0	66.44	0	Combo	1
69.82	0	4.76	1	Combo	0
55.99	0	55.99	0	Combo	1
70.08	0	1.25	1	Combo	1
70.51	0	70.51	0	Combo	1
4.79	1	0.99	1	Combo	1
5.65	1	0.92	1	Combo	1
56.09	0	56.09	0	Combo	0
21.54	1	2.53	1	Combo	0
61.67	1	4.6	1	Combo	1
1.87	1	1.87	1	Combo	0
64.99	0	10.21	1	Combo	0
64.83	0	64.83	0	Combo	1
21.61	1	12.25	1	Combo	1
66.86	0	66.86	0	Combo	1
19.18	1	19.18	1	Mono	0
24.47	1	3.19	1	Mono	1
66.01	0	66.01	0	Mono	1
64.47	0	64.47	0	Mono	0
9.59	1	1.38	1	Mono	0
42.27	0	42.27	0	Mono	0
9.52	1	2.99	1	Mono	1
18.52	1	2.04	1	Mono	1
37.87	0	37.87	0	Combo	0
50.28	1	2.76	1	Mono	1
51.2	1	2.76	1	Mono	1
1.54	1	1.35	1	Mono	1
57.6	1	57.6	1	Mono	1
3.65	1	0.26	1	Combo	0
7.19	1	2.76	1	Combo	0
61.38	0	61.38	0	Combo	1
21.94	1	7.03	1	Mono	0
18.1	1	4.6	1	Combo	1
64.89	0	2.33	1	Combo	0
18.49	1	6.08	1	Combo	1
63.84	0	2.92	1	Combo	0
20.23	1	20.23	1	Mono	0
60.46	0	60.46	0	Combo	1
22.4	1	8.28	1	Combo	1
60.62	0	60.62	0	Combo	1
43.38	0	43.38	0	Mono	1
25.48	1	2.69	1	Combo	0
58.95	1	43.45	1	Combo	1
30.8	1	30.8	1	Mono	1
6.44	1	3.48	1	Combo	1
57.96	0	57.96	0	Combo	1
6.34	1	1.61	1	Mono	0
59.61	0	59.61	0	Combo	1
31.26	1	6.86	1	Mono	1
59.87	0	8.6	1	Combo	1
1.22	1	1.22	1	Mono	1
57.01	0	1.15	1	Combo	0
26.57	1	6.01	1	Combo	0
51.86	0	51.86	0	Combo	1
21.41	1	4.27	1	Mono	1
42.69	0	8.54	1	Mono	0
55.76	0	4.93	1	Combo	1
5.98	1	1.64	1	Mono	1
52.12	0	40.59	1	Mono	0
17.21	1	0.69	1	Combo	0
30.67	1	30.67	1	Combo	0
53.14	0	53.14	0	Combo	0
7.39	1	0.59	1	Mono	1
13.99	0	2.53	1	Mono	0
1.84	1	1.84	1	Mono	1
31.03	1	4.86	1	Combo	1
55.11	0	55.11	0	Mono	1
52.09	0	52.09	0	Combo	0
52.61	0	52.61	0	Mono	0
20.03	1	1.71	1	Combo	0
3.12	1	2.1	1	Mono	1
53.07	0	15.01	1	Mono	0
8.9	1	0.89	1	Combo	0
5.98	1	2.89	1	Combo	1
18.49	1	5.58	1	Mono	1
24.6	0	24.6	0	Combo	1
51.4	0	33.5	1	Mono	0
1.94	1	0.26	1	Combo	0
20.62	1	5.42	1	Mono	0
51.3	0	51.3	0	Combo	0
52.58	0	52.58	0	Mono	0
15.57	1	15.57	1	Mono	1
52.64	0	52.64	0	Mono	0
14.48	1	2.07	1	Mono	0
48.74	0	48.74	0	Combo	0
8.64	1	2.76	1	Mono	0
2.99	1	2.99	1	Mono	1
46.6	0	46.6	0	Mono	0
16.42	1	16.42	1	Mono	0
0.66	1	0.46	1	Combo	1
47.49	0	0.99	1	Mono	0
48.41	0	6.77	1	Combo	1
4.79	1	2.56	1	Mono	0
47.09	0	9.23	1	Mono	0
40.76	0	40.76	0	Combo	1
13.6	1	3.02	1	Mono	1
4.43	1	4.43	1	Mono	1
13.56	1	3.58	1	Mono	1
40.69	0	40.69	0	Mono	1
20.07	1	2.27	1	Combo	1
44.89	0	44.89	0	Mono	1
17.54	1	4.14	1	Combo	1
6.24	1	3.38	1	Mono	1
3.94	1	1.38	1	Mono	1
41.41	0	41.41	0	Mono	1
33.79	0	6.93	1	Mono	1
9.39	1	1.54	1	Combo	1
5.65	1	1.58	1	Mono	1
14.52	1	0.49	1	Mono	0
16.58	1	0.69	1	Mono	1
40.23	0	40.23	0	Mono	0
25.48	0	25.48	0	Combo	0
37.31	0	3.28	1	Mono	1
41.61	0	6.57	1	Mono	0
8.54	1	8.54	1	Mono	1
39.15	0	39.15	0	Mono	0
37.24	0	37.24	0	Combo	0
24.43	1	3.02	1	Mono	0
36.52	0	9.16	1	Mono	0
3.19	1	0.59	1	Combo	0
35.24	0	2.17	1	Mono	0
6.63	1	2.04	1	Combo	0
34.52	0	34.52	0	Combo	0
35.3	0	16.55	1	Combo	0
33.63	0	26.96	1	Mono	0
23.19	0	23.19	0	Mono	0
33.99	0	10.97	1	Combo	1
33.14	0	33.14	0	Combo	1
30.67	0	6.24	1	Combo	1
26.73	1	0.59	1	Combo	0
29.1	0	29.1	0	Mono	0
3.19	1	3.19	1	Combo	1
7.45	1	2.63	1	Combo	0
11.07	1	5.62	1	Combo	1
28.31	0	28.31	0	Combo	0
13.99	1	2.79	1	Combo	1
27.49	0	27.49	0	Combo	0
14.52	1	14.52	1	Combo	0
29.29	0	1.71	1	Combo	0
28.08	0	0.1	1	Mono	0
29.92	0	11.03	1	Combo	0
21.97	1	2.76	1	Mono	0
28.57	0	28.57	0	Combo	1
6.44	1	2.96	1	Mono	1
17.93	0	17.93	0	Combo	0
26.63	1	11	1	Combo	0
28.47	0	4.14	1	Mono	0
20.23	0	4.73	1	Combo	0
21.77	1	2.79	1	Combo	0
27.45	0	27.45	0	Combo	1
23.25	0	2.76	1	Combo	0
5.68	1	2.5	1	Combo	0
25.19	0	25.19	0	Combo	0
24.27	0	5.88	1	Mono	0
21.05	0	21.05	0	Combo	0
21.61	0	21.61	0	Mono	0
0.13	0	0.13	0	Combo	1
19.93	0	3.19	1	Combo	0
17.7	0	17.7	0	Combo	1
19.21	1	5.91	1	Combo	1
22.86	0	22.86	0	Mono	1
21.02	0	21.02	0	Combo	0
16.55	0	16.55	0	Combo	0
20.07	0	5.45	1	Combo	1
8.18	1	8.18	1	Mono	1
15.6	0	2.4	1	Mono	1
15.21	0	15.21	0	Combo	1
12.61	0	12.61	0	Mono	1
9.89	1	1.64	1	Combo	1
14.25	0	2.73	1	Combo	1
15.21	0	15.21	0	Mono	1
10.61	1	1.9	1	Combo	1
8.74	0	8.74	0	Mono	1
12.78	0	12.78	0	Combo	1
14.02	0	1.77	1	Combo	1
12.41	0	12.41	0	Combo	1
