# Supplementary material for: Soluble CD27 differentially predicts resistance to anti-PD1 alone but not with anti-CTLA-4 in melanoma
Source: EMBO Mol Med. 2025 Mar 27;17(5):909–22. doi: 10.1038/s44321-025-00203-9 (PMC12081602; doi:10.1038/s44321-025-00203-9)
Supplement: Supplementary file 10 — Source data Fig. 4 [file 44321_2025_203_MOESM10_ESM.zip › Fig 4/Source Fig 4AB data_KM_PREDIMEL_lb.csv]

os_time	death	pfs_time	pfs	antipd1	sCD27_100
18.88	0	18.88	0	Combo	0
1.54	1	1.35	1	Mono	0
16.95	0	16.95	0	Combo	0
31.4	0	3.15	1	Combo	0
3.68	0	1.51	1	Combo	0
17.41	0	17.41	0	Combo	1
0.46	0	0.3	1	Combo	1
7.39	0	4.7	1	Combo	0
15.7	0	6.08	1	Mono	0
16.75	0	16.75	0	Combo	0
13.89	0	2.69	1	Combo	0
17.7	0	17.7	0	Combo	0
17.47	0	17.47	0	Combo	1
6.44	0	2.92	1	Combo	1
6.34	0	1.61	1	Mono	1
17.24	0	17.24	0	Combo	0
15.76	0	8.87	1	Mono	0
18.75	0	18.75	0	Mono	0
27.29	0	27.29	0	Combo	0
17.31	0	17.31	0	Combo	1
15.6	0	8.51	1	Mono	0
5.02	0	4.27	1	Mono	1
17.21	0	17.21	0	Mono	0
13.83	0	2.53	1	Mono	0
2.86	1	2.86	1	Mono	0
1.71	1	1.71	1	Mono	1
31.03	0	4.86	1	Combo	0
16.55	0	16.55	0	Mono	0
15.76	0	15.76	0	Combo	0
16.98	0	16.98	0	Mono	0
6.63	0	4.76	1	Mono	1
11.63	0	3.48	1	Combo	0
17.01	0	2.59	1	Mono	0
1.9	0	1.9	0	Mono	0
16.52	0	15.01	1	Mono	0
18.03	0	5.58	1	Mono	1
19.77	0	19.77	0	Combo	0
21.97	0	21.97	0	Mono	0
1.97	1	0.26	1	Combo	0
17.37	0	17.37	0	Combo	0
16.95	0	16.95	0	Mono	0
16.58	0	16.58	0	Mono	0
2.04	0	2.04	0	Mono	0
10.34	0	10.34	0	Mono	0
21.77	0	21.77	0	Mono	0
9.89	0	2.2	1	Mono	0
16.72	0	12.15	1	Mono	0
4.14	0	4.14	0	Mono	0
19.24	0	19.24	0	Mono	0
16.42	1	2.79	1	Mono	0
0.62	1	0.43	1	Combo	0
1.02	0	0.92	1	Mono	0
9.39	0	2.99	1	Mono	1
4.43	0	4.14	1	Mono	0
13.56	1	3.02	1	Mono	1
20.99	0	20.99	0	Mono	0
4.6	0	2.27	1	Combo	1
7.55	0	4.14	1	Combo	0
17.21	0	17.21	0	Mono	0
0.95	0	0.95	0	Mono	0
3.94	1	1.38	1	Mono	1
18	0	1.51	1	Mono	0
1.58	0	1.58	1	Mono	0
8.93	0	1.9	1	Mono	0
4.07	0	2.79	1	Mono	0
17.5	0	17.5	0	Mono	0
10.02	0	2.33	1	Mono	0
1.25	1	1.25	1	Mono	1
1.94	0	1.94	0	Mono	0
1.18	0	0.92	1	Combo	0
18.33	0	18.33	0	Mono	0
11.17	0	10.02	1	Mono	0
19.01	0	15.53	1	Mono	0
2.96	0	2.56	1	Mono	1
19.54	0	19.54	0	Combo	0
1.31	1	0.36	1	Combo	0
18.82	0	13.17	1	Mono	0
0.39	0	0.2	1	Combo	1
16.78	0	16.78	0	Combo	0
1.74	0	1.54	1	Mono	1
18.88	0	18.88	0	Mono	0
6.31	0	5.71	1	Combo	0
16.85	0	6.21	1	Mono	0
17.96	0	17.96	0	Combo	0
3.74	0	3.74	0	Mono	0
18.56	0	14.42	1	Mono	0
7.49	0	3.02	1	Mono	0
1.9	1	1.9	1	Combo	1
18.49	0	18.49	0	Mono	0
4.43	0	0.36	1	Combo	0
16.55	0	16.55	0	Combo	0
0.89	0	0.89	1	Mono	0
2.53	0	1.94	1	Combo	0
14.29	0	14.29	0	Mono	0
4.24	0	2.17	1	Mono	0
18.52	0	10.34	1	Mono	0
32.81	0	4.83	1	Combo	0
16.55	0	16.55	0	Combo	1
17.01	0	5.85	1	Mono	1
19.05	0	19.05	0	Mono	1
3.68	0	2.99	1	Mono	0
5.48	0	3.09	1	Mono	0
18.19	0	18.19	0	Mono	0
7.32	0	2	1	Combo	NA
16.55	0	16.55	0	Combo	0
18.72	0	18.72	0	Combo	0
19.11	0	19.11	0	Mono	1
11.79	0	11.79	0	Combo	1
17.01	0	17.01	0	Combo	0
16.39	0	16.39	0	Combo	0
0	0	0	0	Combo	1
13.69	0	9.56	1	Combo	0
12.22	0	12.22	0	Combo	0
2.13	0	1.48	1	Combo	0
15.76	0	15.76	0	Combo	0
3.45	0	2.79	1	Mono	1
8.34	0	3.05	1	Combo	1
0.92	0	0.92	1	Mono	1
10.11	0	5.22	1	Combo	1
10.8	0	10.8	0	Combo	0
8.7	0	8.7	0	Combo	0
11.72	0	11.72	0	Combo	1
11.53	0	7.59	1	Combo	1
16.81	0	2.46	1	Combo	0
6.01	0	5.85	1	Mono	1
4.79	0	2.43	1	Combo	0
2.1	0	1.35	1	Combo	1
9.23	0	2.73	1	Combo	1
16.45	0	16.45	0	Combo	1
17.73	0	17.73	0	Combo	1
18.13	0	18.13	0	Combo	0
4.14	0	2.33	1	Combo	0
16.16	0	0.56	1	Combo	NA
4.99	0	3.02	1	Combo	0
4.37	0	2.63	1	Combo	1
3.84	1	2.79	1	Combo	1
2.76	0	1.44	1	Combo	NA
17.04	0	7.32	1	Combo	NA
2.07	0	1.87	1	Combo	NA
6.21	0	6.21	0	Combo	NA
9.66	0	1.64	1	Combo	NA
5.39	1	2.17	1	Combo	NA
11	0	11	0	Combo	NA
10.9	0	10.9	0	Combo	NA
3.74	0	3.74	0	Mono	NA
4.27	1	2.92	1	Mono	NA
10.8	0	10.8	0	Combo	NA
4.63	1	1.61	1	Combo	NA
3.68	0	3.22	1	Combo	NA
8.97	0	8.97	0	Combo	NA
3.12	0	1.35	1	Combo	NA
13.37	0	13.37	0	Combo	NA
14.58	0	14.58	0	Mono	NA
12.71	0	12.71	0	Mono	NA
13.37	0	13.37	0	Combo	NA
12.28	0	1.15	1	Combo	NA
7.03	0	7.03	0	Mono	NA
10.74	0	10.74	0	Mono	NA
8.77	0	1.64	1	Mono	NA
3.42	0	3.42	0	Mono	NA
12.38	0	12.38	0	Mono	0
17.93	0	17.93	0	Mono	1
3.02	0	3.02	0	Mono	1
13	0	13	0	Mono	0
