# Supplementary material for: Soluble CD27 differentially predicts resistance to anti-PD1 alone but not with anti-CTLA-4 in melanoma
Source: EMBO Mol Med. 2025 Mar 27;17(5):909–22. doi: 10.1038/s44321-025-00203-9 (PMC12081602; doi:10.1038/s44321-025-00203-9)
Supplement: Supplementary file 11 — Source data Fig. 5 [file 44321_2025_203_MOESM11_ESM.zip]

Archive with 2 entries (2 files):
- Fig 5/Source Fig 5A data_Confounding_PREDIMEL.csv
- Fig 5/Source Fig 5B data_Confounding_MELBASE.csv
