# Supplementary material for: Soluble CD27 differentially predicts resistance to anti-PD1 alone but not with anti-CTLA-4 in melanoma
Source: EMBO Mol Med. 2025 Mar 27;17(5):909–22. doi: 10.1038/s44321-025-00203-9 (PMC12081602; doi:10.1038/s44321-025-00203-9)
Supplement: Supplementary file 11 — Source data Fig. 5 [file 44321_2025_203_MOESM11_ESM.zip › Fig 5/Source Fig 5A data_Confounding_PREDIMEL.csv]

AGE75	ajccM1c	BRAFMUT	METACERE	ecogbis	METAHEPAT	LDH	NBLOCRECIDSUP3	sex	CD27s
0	1	1	0	>= 2	1	0	1	Female	84.372
1	1	0	0	0 ou 1	0	0	0	Male	67.352
0	1	0	0	0 ou 1	1	0	0	Male	72.322
0	1	0	0	>= 2	0	1	0	Female	75.69
0	0	0	0	>= 2	0	0	0	Female	76.407
0	0	1	0	0 ou 1	0	0	0	Male	127.799
0	1	0	0	>= 2	1	1	1	Male	112.02
0	0	0	0	0 ou 1	0	0	0	Male	82.25
0	1	1	0	0 ou 1	0	0	0	Female	34.736
0	0	0	0	0 ou 1	0	NA	0	Female	53.86
0	0	0	0	>= 2	0	0	0	Female	62.69
0	0	1	0	0 ou 1	0	0	0	Male	78.45
0	1	1	0	NA	1	0	0	Female	117.142
0	1	0	0	>= 2	1	0	0	Female	107.182
1	1	0	0	>= 2	0	0	0	Male	113.036
0	1	1	0	0 ou 1	1	0	0	Male	79.251
0	0	0	0	0 ou 1	0	NA	0	Male	56.089
0	1	1	0	0 ou 1	1	1	0	Male	54.942
0	0	0	0	0 ou 1	0	1	0	Male	79.981
0	1	0	0	0 ou 1	1	1	0	Female	167.73
0	0	0	0	NA	0	0	0	Female	87.063
0	0	0	0	NA	0	0	0	Male	159.374
0	1	0	0	>= 2	0	1	0	Female	88.474
0	0	0	0	0 ou 1	0	0	0	Male	61.919
0	1	1	0	>= 2	0	0	1	Male	56.789
0	1	0	0	>= 2	1	1	1	Male	181.505
0	1	0	0	>= 2	0	0	1	Female	87.873
0	0	0	0	0 ou 1	0	0	0	Male	65.378
0	1	0	0	0 ou 1	0	0	1	Female	83.984
0	0	0	0	0 ou 1	0	0	0	Male	61.588
0	1	0	0	>= 2	0	0	0	Female	107.421
0	1	0	0	0 ou 1	0	0	0	Male	47.724
0	0	0	0	0 ou 1	0	0	0	Female	58.579
1	0	0	0	>= 2	0	0	0	Male	60.009
0	0	0	0	0 ou 1	0	0	0	Female	56.34
1	0	0	0	>= 2	0	0	0	Male	113.409
0	1	0	1	0 ou 1	0	0	1	Male	85.635
0	0	0	0	0 ou 1	0	0	0	Female	60.516
0	0	0	0	NA	0	1	0	Male	40.757
0	0	0	0	0 ou 1	0	0	0	Male	70.538
0	0	0	0	0 ou 1	0	0	0	Male	49.483
0	0	0	0	0 ou 1	0	1	0	Male	57.175
1	0	0	0	0 ou 1	0	0	0	Male	48.882
0	0	0	0	0 ou 1	0	0	0	Female	29.039
1	0	0	0	>= 2	0	0	0	Male	84.592
1	0	0	0	0 ou 1	0	0	0	Male	50.725
1	1	0	1	>= 2	0	1	1	Male	65.37
0	0	1	0	>= 2	0	0	0	Female	71.017
0	1	1	0	0 ou 1	0	0	0	Male	47.114
0	1	1	1	>= 2	0	0	0	Female	31.8
0	1	0	0	NA	0	1	0	Male	68.399
0	0	0	0	0 ou 1	0	0	0	Male	36.529
0	1	0	1	0 ou 1	0	0	0	Male	107.267
0	0	1	0	0 ou 1	0	0	0	Male	88.914
1	0	1	0	>= 2	0	0	0	Female	217.565
0	0	0	0	0 ou 1	0	0	0	Female	89.978
1	1	0	0	0 ou 1	1	0	0	Male	130.92
0	0	0	0	0 ou 1	0	0	0	Male	59.256
0	0	0	0	0 ou 1	0	0	0	Male	45.128
1	0	0	0	>= 2	0	0	0	Male	63.298
1	0	0	0	>= 2	0	0	0	Female	484.415
1	1	0	0	0 ou 1	0	0	0	Male	48.027
0	1	0	0	0 ou 1	0	0	0	Female	89.264
0	1	0	0	0 ou 1	0	0	1	Female	34.756
1	0	0	0	0 ou 1	0	0	0	Male	70.26
0	0	1	0	>= 2	0	0	0	Female	35.168
0	0	0	0	0 ou 1	0	0	0	Female	36.813
0	1	0	0	NA	0	0	0	Female	153.089
0	0	0	0	0 ou 1	0	0	0	Male	59.337
0	1	0	0	0 ou 1	0	0	1	Female	42.816
0	1	0	0	0 ou 1	0	1	0	Male	91.258
0	0	0	0	0 ou 1	0	0	0	Male	68.701
0	0	1	0	0 ou 1	0	0	0	Male	51.357
1	0	0	0	0 ou 1	0	0	0	Male	137.253
0	1	0	0	NA	0	0	0	Male	38.604
0	1	0	0	NA	0	1	0	Female	33.303
0	0	0	0	0 ou 1	0	0	0	Male	58.737
0	1	0	0	0 ou 1	1	1	1	Male	243.403
0	1	0	0	0 ou 1	1	1	0	Male	50.126
0	1	0	1	>= 2	1	1	1	Male	120.009
0	0	0	0	0 ou 1	0	0	0	Male	52.396
0	1	0	0	>= 2	0	0	0	Male	58.366
0	0	0	0	0 ou 1	0	1	0	Male	68.726
0	1	0	1	0 ou 1	0	1	0	Male	44.342
1	0	0	0	0 ou 1	0	1	0	Male	55.956
1	1	0	0	>= 2	0	NA	0	Female	90.101
0	0	0	0	0 ou 1	0	0	0	Female	70.273
1	1	0	0	NA	0	1	0	Male	135.086
0	0	0	0	0 ou 1	0	0	0	Male	76.833
0	1	0	0	>= 2	1	1	1	Male	57.755
0	0	0	0	0 ou 1	0	NA	0	Male	75.196
0	0	1	0	0 ou 1	0	0	0	Male	92.317
0	1	0	0	NA	1	0	1	Female	32.047
1	0	0	0	>= 2	0	0	0	Male	89.865
0	0	0	0	0 ou 1	0	0	0	Male	56.72
1	0	0	0	0 ou 1	0	1	0	Male	72.163
0	1	0	1	0 ou 1	0	0	0	Male	44.102
0	1	0	0	>= 2	1	NA	0	Male	125.6
1	0	0	0	>= 2	0	0	0	Female	252.509
1	0	0	0	0 ou 1	0	0	0	Male	126.377
1	0	0	0	0 ou 1	0	NA	0	Male	79.366
1	0	0	0	0 ou 1	0	0	0	Male	93.516
0	0	1	0	0 ou 1	0	0	0	Male	93.836
0	1	1	0	0 ou 1	1	1	1	Female	NA
0	1	0	0	0 ou 1	1	0	0	Male	70.944
0	1	1	1	0 ou 1	0	1	1	Male	56.65
1	0	0	0	0 ou 1	0	0	0	Female	179.91
0	1	0	0	0 ou 1	0	1	0	Male	175.933
0	0	0	0	0 ou 1	0	0	0	Male	90.97
0	0	0	0	0 ou 1	0	0	0	Male	86.002
0	0	0	0	0 ou 1	0	1	0	Female	182.82
0	0	0	0	0 ou 1	0	0	0	Female	81.409
0	0	0	0	0 ou 1	0	0	0	Male	93.631
0	1	1	0	0 ou 1	1	1	1	Female	68.497
0	0	0	0	>= 2	0	0	0	Male	60.292
0	1	0	1	>= 2	0	NA	0	Female	173.801
0	0	0	0	>= 2	0	1	0	Female	137.117
1	1	0	0	>= 2	0	1	0	Male	313.051
0	0	0	0	0 ou 1	0	0	0	Male	108.082
0	1	0	0	0 ou 1	0	1	0	Female	94.24
0	0	0	0	0 ou 1	0	0	0	Female	63.1611
0	0	1	0	0 ou 1	0	0	0	Male	119.859
1	0	0	0	0 ou 1	0	0	0	Male	119.645
0	1	0	0	0 ou 1	1	0	0	Male	68.687
0	1	0	0	0 ou 1	0	0	0	Female	243.556
0	1	1	0	0 ou 1	1	NA	0	Male	64.348
1	0	1	0	>= 2	0	0	0	Male	253.934
1	1	0	0	0 ou 1	0	0	0	Male	105.615
0	1	0	0	0 ou 1	0	0	0	Male	105.418
0	1	0	0	0 ou 1	0	1	0	Male	173.26
0	0	0	0	0 ou 1	0	1	0	Male	53.523
0	1	1	0	>= 2	0	1	0	Female	92.27
0	1	0	0	0 ou 1	0	1	0	Female	NA
0	1	0	1	0 ou 1	0	NA	0	Male	69.486
1	0	0	0	>= 2	0	0	0	Female	151.092
0	0	1	0	0 ou 1	0	0	0	Male	191.829
0	0	0	0	0 ou 1	0	0	0	Female	NA
0	0	0	0	0 ou 1	0	0	0	Female	NA
1	0	0	0	0 ou 1	0	1	0	Male	NA
0	0	0	0	0 ou 1	0	NA	0	Female	NA
0	0	0	0	0 ou 1	0	0	0	Male	NA
0	0	0	0	0 ou 1	0	NA	0	Male	NA
0	0	0	0	NA	0	0	0	Female	NA
0	1	0	0	0 ou 1	0	0	0	Male	NA
1	0	0	0	0 ou 1	0	0	0	Female	NA
1	0	0	0	0 ou 1	0	0	0	Female	NA
0	0	1	0	0 ou 1	0	0	0	Male	NA
0	0	0	0	0 ou 1	0	0	0	Female	NA
0	0	0	0	>= 2	0	1	0	Male	NA
0	0	0	0	NA	0	0	0	Male	NA
0	1	0	0	>= 2	0	1	0	Male	NA
0	0	0	0	NA	0	0	0	Male	NA
0	0	1	0	0 ou 1	0	1	0	Female	NA
1	0	0	0	NA	0	1	0	Male	NA
1	1	1	0	NA	1	0	0	Male	NA
0	0	1	0	>= 2	0	0	0	Male	NA
1	0	0	0	NA	0	1	0	Male	NA
0	0	0	0	NA	0	1	0	Female	NA
1	0	0	0	0 ou 1	0	0	0	Male	NA
0	0	0	0	>= 2	0	0	0	Male	NA
0	0	0	0	>= 2	0	0	0	Female	69.678
1	0	0	0	>= 2	0	0	0	Male	113.622
0	0	0	0	>= 2	0	0	0	Male	146.842
0	1	0	0	0 ou 1	0	0	0	Male	74.802
