# Supplementary material for: Soluble CD27 differentially predicts resistance to anti-PD1 alone but not with anti-CTLA-4 in melanoma
Source: EMBO Mol Med. 2025 Mar 27;17(5):909–22. doi: 10.1038/s44321-025-00203-9 (PMC12081602; doi:10.1038/s44321-025-00203-9)
Supplement: Supplementary file 11 — Source data Fig. 5 [file 44321_2025_203_MOESM11_ESM.zip › Fig 5/Source Fig 5B data_Confounding_MELBASE.csv]

AGE75	ajccM1c	BRAFMUT	METACERE	ecogbis	METAHEPAT	LDH	NBLOCRECIDSUP3	sex	CD27s
0	0	0	0	0 or 1	0	0	0	m	91.685
0	0	0	0	0 or 1	0	0	0	m	132.24
0	0	0	0	0 or 1	0	0	0	f	126.374
0	0	0	0	0 or 1	0	0	0	m	245.699
0	0	0	0	0 or 1	0	0	0	f	139.493
1	1	0	0	>=2	1	1	1	m	183.671
1	1	1	0	0 or 1	1	0	0	f	70.237
0	1	1	0	0 or 1	1	NA	1	f	121.033
1	0	0	0	0 or 1	0	0	0	f	133.591
1	1	0	1	0 or 1	0	1	1	f	255.989
1	0	0	0	0 or 1	0	1	0	f	121.478
0	0	0	0	0 or 1	0	0	0	m	541.483
0	1	0	0	0 or 1	1	NA	0	m	92.32
0	1	0	1	>=2	0	0	1	f	116.035
0	0	0	0	0 or 1	0	0	0	m	56.749
1	0	0	0	0 or 1	0	0	0	m	417.066
0	1	0	1	>=2	1	1	0	m	84.472
0	1	0	0	>=2	0	1	1	f	170.03
0	1	0	1	0 or 1	1	1	1	m	174.91
1	1	0	0	>=2	1	1	1	m	283.711
0	1	0	1	>=2	0	0	1	m	103.689
1	1	0	1	0 or 1	0	NA	0	m	138.321
0	1	0	1	>=2	1	0	1	m	151.415
0	1	0	1	>=2	1	NA	1	f	110.361
0	1	1	0	0 or 1	1	0	1	f	69.089
0	1	0	0	>=2	0	NA	0	f	84.724
0	1	0	0	0 or 1	1	1	0	f	129.937
0	0	1	0	0 or 1	0	0	0	m	66.418
1	0	0	0	0 or 1	0	0	0	f	155.875
1	1	1	0	0 or 1	1	0	1	f	165.003
1	0	0	0	>=2	0	0	0	f	147.751
0	0	0	0	0 or 1	0	0	0	m	223.463
1	0	0	0	>=2	0	0	0	f	163.752
0	0	1	0	0 or 1	0	0	0	f	50.788
0	1	1	0	>=2	1	0	1	f	160.427
0	1	0	1	0 or 1	0	0	1	f	78.075
0	0	1	0	0 or 1	0	0	0	f	166.988
0	1	0	0	0 or 1	1	1	0	m	163.065
0	0	0	0	0 or 1	0	0	0	m	106.236
0	0	0	0	>=2	0	0	0	m	159.623
0	1	1	0	0 or 1	1	1	1	f	162.377
0	1	0	0	0 or 1	0	0	0	m	75
0	1	1	0	0 or 1	0	0	1	f	40.121
0	0	1	0	>=2	0	1	0	f	139.263
0	1	0	0	0 or 1	1	1	1	f	85.537
0	1	1	0	0 or 1	1	0	0	f	90.242
0	0	0	0	0 or 1	0	0	0	m	109.252
0	1	1	0	0 or 1	1	1	0	m	131.895
0	1	0	1	0 or 1	1	0	1	m	105.763
1	1	0	0	0 or 1	0	1	0	m	90.741
1	0	0	0	0 or 1	0	0	0	f	147.736
0	0	0	0	0 or 1	0	0	0	f	129.697
0	1	1	0	0 or 1	0	0	0	f	87.072
1	0	0	0	>=2	0	0	0	m	81.967
1	0	0	0	0 or 1	0	0	0	f	91.434
1	0	0	0	0 or 1	0	0	0	m	205.043
0	0	0	0	0 or 1	0	0	0	m	166.818
0	1	0	0	>=2	0	0	0	m	82.177
0	0	1	0	0 or 1	0	0	0	f	153.182
0	0	0	0	0 or 1	0	1	0	m	159.93
1	1	0	1	0 or 1	1	0	1	m	111.028
1	1	1	0	0 or 1	0	NA	1	m	197.628
0	1	0	0	>=2	0	0	0	f	94.928
0	0	0	0	>=2	0	1	0	f	95.456
0	0	1	0	0 or 1	0	0	0	m	139.644
0	0	1	0	0 or 1	0	1	0	f	66.583
0	0	0	0	0 or 1	0	0	0	m	163.459
0	1	1	1	0 or 1	0	0	0	m	89.683
0	1	1	0	0 or 1	0	0	0	f	101.785
0	1	1	0	0 or 1	1	1	0	m	79.478
1	0	0	0	0 or 1	0	0	0	f	80.807
0	0	0	0	0 or 1	0	0	0	m	108.699
0	1	0	0	0 or 1	0	0	1	f	213.265
0	0	0	0	0 or 1	0	NA	0	f	112.334
1	1	0	1	0 or 1	0	0	0	m	123.928
0	0	1	0	0 or 1	0	0	0	f	40.107
0	0	1	0	0 or 1	0	0	0	m	130.497
1	0	0	0	0 or 1	0	0	0	m	121.033
0	1	0	0	0 or 1	1	0	1	f	129.372
0	1	1	0	>=2	1	0	0	f	174.482
1	1	0	0	0 or 1	0	0	0	m	92.674
0	1	1	0	0 or 1	1	0	0	m	167.864
0	0	0	0	0 or 1	0	0	0	m	108.972
0	0	0	0	0 or 1	0	0	0	m	111.847
1	1	0	0	>=2	0	1	1	f	119.17
0	0	0	0	0 or 1	0	0	0	f	52.962
0	0	0	0	0 or 1	0	0	0	m	95.105
0	1	1	0	0 or 1	0	NA	1	m	209.69
0	0	0	0	>=2	0	NA	0	m	159.528
0	0	0	0	>=2	0	0	0	f	33.116
0	0	0	0	0 or 1	0	0	0	f	157.702
1	1	0	0	>=2	1	1	0	f	133.763
0	0	0	0	0 or 1	0	0	0	f	91.763
0	0	1	0	0 or 1	0	0	0	m	88.674
1	0	0	0	0 or 1	0	0	0	m	81.35
0	1	0	0	0 or 1	1	0	0	m	54.02
0	1	1	0	0 or 1	1	0	0	f	104.573
0	0	0	0	0 or 1	0	0	0	m	43.025
0	1	0	0	0 or 1	1	0	0	m	176.768
0	0	0	0	0 or 1	0	0	0	f	191.111
0	0	0	0	0 or 1	0	0	0	m	148.936
0	1	0	0	0 or 1	0	0	0	m	46.555
0	0	0	0	0 or 1	0	0	0	m	63.096
0	0	0	0	0 or 1	0	0	0	f	92.931
0	1	0	0	0 or 1	0	0	0	f	110.763
0	0	0	0	0 or 1	0	0	0	f	79.466
0	0	0	0	>=2	0	0	0	f	74.194
0	0	0	0	>=2	1	0	0	m	105.941
1	0	0	0	>=2	0	0	0	m	134.775
0	1	0	1	0 or 1	0	0	1	m	162.816
0	0	1	0	0 or 1	0	0	0	f	87.582
0	0	0	0	>=2	0	1	0	m	70.432
0	1	0	0	0 or 1	0	0	0	m	70.991
0	0	0	0	0 or 1	0	0	0	m	90.441
0	0	1	0	0 or 1	0	0	0	m	35.075
1	0	0	0	0 or 1	0	0	0	m	103.731
0	0	0	0	0 or 1	0	0	0	f	81.057
1	0	0	0	0 or 1	0	0	0	m	40.169
0	0	0	0	>=2	0	0	0	f	63.101
1	1	0	1	0 or 1	1	1	0	m	89.647
1	1	0	0	>=2	0	1	0	m	172.997
0	1	1	0	0 or 1	0	0	0	m	75.363
0	1	0	1	0 or 1	0	0	0	f	45.268
0	1	0	1	>=2	1	1	1	m	197.522
0	0	1	0	0 or 1	0	0	0	m	78.923
0	0	1	0	0 or 1	0	0	0	f	146.517
1	0	0	0	>=2	0	0	0	m	50.644
0	0	0	0	0 or 1	0	0	0	f	82.815
0	0	1	0	0 or 1	0	0	0	f	143.664
0	1	0	1	0 or 1	0	0	0	m	188.049
0	0	1	0	0 or 1	0	0	0	m	143.161
1	0	1	0	0 or 1	0	0	0	f	273.758
0	0	0	0	0 or 1	0	0	0	f	185.209
1	1	1	0	0 or 1	1	0	0	m	258.827
0	0	0	0	>=2	0	1	0	m	104.62
0	0	0	0	0 or 1	0	0	0	m	239.48
1	1	0	0	0 or 1	0	1	0	m	144.395
1	0	0	0	>=2	0	0	0	f	866.695
0	0	0	0	0 or 1	0	0	0	m	196.989
1	0	0	0	>=2	0	0	0	m	122.771
0	1	0	0	>=2	1	1	1	m	306.065
0	1	0	0	0 or 1	0	0	0	f	126.014
1	1	0	1	0 or 1	0	1	0	m	71.851
0	1	0	0	0 or 1	0	1	0	f	100.395
1	1	0	0	0 or 1	0	0	0	m	47.29
0	0	0	0	0 or 1	0	0	0	f	51.056
1	0	0	0	0 or 1	0	0	0	m	102.515
0	0	0	0	0 or 1	0	0	0	f	85.68
1	1	1	0	0 or 1	0	0	0	m	149.786
0	0	1	0	0 or 1	0	0	0	m	46.231
0	1	0	0	0 or 1	0	0	1	f	66.083
0	0	0	0	0 or 1	0	0	0	m	72.722
0	1	0	0	0 or 1	1	0	0	f	44.496
0	1	0	1	>=2	0	0	1	m	66.816
0	0	1	0	0 or 1	0	NA	0	f	29.817
0	0	0	0	>=2	0	0	0	m	48.28
0	1	1	1	0 or 1	0	0	0	m	56.69
0	0	1	0	0 or 1	0	0	0	m	51.819
0	0	1	0	0 or 1	0	0	0	m	68.577
0	0	0	0	0 or 1	0	NA	0	m	32.707
0	0	1	0	0 or 1	0	NA	0	m	101.259
0	0	1	0	0 or 1	0	NA	0	m	110.294
0	0	1	0	0 or 1	0	0	0	m	109.503
0	1	1	1	>=2	0	0	0	m	59.99
1	0	0	0	0 or 1	0	0	0	m	66.941
0	1	0	1	0 or 1	0	0	0	m	113.348
0	1	0	1	>=2	0	NA	1	f	59.577
1	0	0	0	0 or 1	0	1	0	m	124.893
0	1	1	1	0 or 1	0	0	0	m	87.087
0	1	0	1	0 or 1	0	0	1	m	123.862
0	1	1	0	0 or 1	1	0	1	m	59.181
0	1	1	1	0 or 1	1	NA	1	m	37.987
0	1	0	0	0 or 1	0	0	0	m	55.225
0	1	1	0	0 or 1	1	0	0	f	63.343
0	1	1	0	0 or 1	0	0	0	f	46.664
1	0	0	0	0 or 1	0	0	0	m	61.748
0	1	0	0	0 or 1	0	0	0	m	104.236
1	0	0	0	>=2	0	0	0	m	908.114
0	1	0	0	0 or 1	1	0	0	f	39.168
0	0	1	0	0 or 1	0	0	0	f	49.853
1	0	0	0	0 or 1	0	0	0	m	86.921
0	1	0	0	0 or 1	1	0	0	m	66.678
0	1	1	1	0 or 1	1	1	1	f	35.917
0	1	0	1	0 or 1	0	0	0	f	140.406
0	0	1	0	0 or 1	0	0	0	m	56.964
0	1	0	0	0 or 1	0	0	1	m	74.139
0	0	0	0	>=2	0	0	0	m	60.474
0	0	0	0	>=2	0	0	0	m	95.542
0	1	1	1	>=2	0	0	0	f	60.318
0	0	0	0	0 or 1	1	0	0	m	87.685
0	1	0	1	>=2	0	0	0	m	135.293
0	0	0	0	>=2	0	0	0	m	81.037
0	0	0	0	0 or 1	0	NA	0	m	157.056
0	1	0	0	0 or 1	0	1	0	f	122.622
1	0	0	0	0 or 1	0	1	0	m	187.001
0	0	1	0	0 or 1	0	0	0	m	39.529
0	0	1	0	0 or 1	0	1	0	m	55.682
0	1	1	NA	0 or 1	NA	0	NA	m	141.977
0	0	0	NA	0 or 1	NA	0	NA	m	254.345
1	0	0	0	0 or 1	0	1	0	m	283.496
1	0	0	NA	0 or 1	NA	1	NA	f	174.499
0	1	0	0	0 or 1	0	0	0	m	125.024
0	1	1	1	>=2	1	1	1	m	195.526
0	1	1	0	0 or 1	0	1	0	m	168.17
0	0	0	NA	0 or 1	NA	0	NA	f	190.221
0	1	0	1	>=2	0	NA	0	m	126.532
0	1	0	0	0 or 1	0	0	0	m	165.375
0	1	1	1	0 or 1	0	0	0	f	143.674
0	1	1	0	0 or 1	1	0	0	f	107.605
0	1	NA	0	0 or 1	0	1	0	f	118.531
